# Supplementary material for: What Are the Most Prevalent Welfare Issues for Pet Small Mammals?
Source: Animals (Basel). 2025 May 14;15(10):1423. doi: 10.3390/ani15101423 (PMC12108152; doi:10.3390/ani15101423)
Supplement: Supplementary file 1 [file animals-15-01423-s001.zip]

Archive with 1 entries (1 files):
- animals-3537479-supplementary.pdf
